# Supplementary material for: Micellar Iron Oxide Nanoparticles Coated with Anti-Tumor Glycosides
Source: Nanomaterials (Basel). 2018 Jul 25;8(8):567. doi: 10.3390/nano8080567 (PMC6116232; doi:10.3390/nano8080567)
Supplement: Supplementary file 1 [file nanomaterials-08-00567-s001.zip]

Archive with 1 entries (1 files):
- nanomaterials-320190-SI.pdf
